# Supplementary material for: Genome-wide identification of the MADS-box transcription factor family in pear (Pyrus bretschneideri) reveals evolution and functional divergence
Source: PeerJ. 2017 Sep 11;5:e3776. doi: 10.7717/peerj.3776 (PMC5598432; doi:10.7717/peerj.3776)
Supplement: Supplemental Information 1 — Supplementary tables 1-7. [file peerj-05-3776-s001.xlsx]

## Sheet: Table S1
Supplementary table 1. The primers of pear MADSs for RT-PCR and qRT-PCR. The primers of PbrMADS10, 11, 12, and 13 were used both for RT-PCR and qRT-PCR. Other primers were used only for RT-PCR.
Gene name	Forward primer sequence (5'-3')	Reverse primer sequence (5'-3')
PbrMADS1/2	TTGAGTAGCCAGCAGGAGTATTT	CAACCTTTCTTTCAGGGTCTTA
PbrMADS3	GAACAAGATAAACAGGCAAGTCAC	TGCCACGGTTGGAGAAGAT
PbrMADS4	GAACAAGATAAACAGGCAAGTCAC	TGCCACGGTTGGAAAAGAC
PbrMADS5	CTGGACCAACTTTCTGACCTT	CACCACCTTCCCATGACTG
PbrMADS6	TCCGTCAATCCCACCCA	CTTGCTCCCAGTTCTCCATAA
PbrMADS7	TCTGCGATGCTGAGGTTGC	GGTTTCTTTGAGATTGTTGGAGG
PbrMADS8	GTTCTCTGCGATGCTGAGGT	GTGATAACTTGGAACGGATCAACA
PbrMADS9	TCCTTATGATGATGAGGTGGTCT	CCCAAGCCGTTGAGTATCG
PbrMADS10	AACCGGGCTGATGAAGAAGG	CTCGCCGCTACAGAACTCGTA
PbrMADS11	TGCTGATGTGGCACTTATTGTCTT	GGGTATTCCACGGACCAGTTTT
PbrMADS12	TGCTGGCAAAGAAGGTGAA	GGTCTACGTGGAGTTGGAGTTT
PbrMADS13	AAAACTGGGAGCAGCAGAACC	AGCAAAGCAGCCGAGATGG
PbrMADS14	AGACGGATCATTTCGGAGAA	GGATCAAACAGCCACTCGA
PbrMADS15/16	AGATAACCCAACAAGCAGAGATG	CAGGCAACCCTACTTCACGTC
PbrMADS17	TCTCCGCAAGAGGGAAGCT	CCCAAACGCAAAACAATGAA
PbrMADS19	CTCTATGAGTTTTCGAGCACTAGG	CACAAGAAGCAGCTTTTATCCA
PbrMADS18	TTTCCAGCTCTAGTATCAACAACAC	CCGATGAACAAATCCGTCTC
PbrMADS20/21	TCAGGGCAAACCAACAAGG	GCAAAGGCACCACATAAAGGA
PbrMADS22	ACAGTTGTGGGAAGAGTATCGTG	CAGTTCATTCTTGGCGGTCC
PbrMADS23	GGAACAACATAAGGCAAGGG	TGCGATGCGATCAACAGC
PbrMADS24/25	CCCAGAAAGACAAGCTCTATGA	CAAGGCAAGAATCCAAATCA
PbrMADS26	CTGCATGGCTATTTTGACCAGG	AAGCAAGGCGGAGATCATGT
PbrMADS27	GCTGCATGGCTATTTTGACCAG	AAGCAAGGCGTAGATCGTGC
PbrMADS28	GAGAACTCAAGTAACAGGCAGG	CCAAGATTTCTGTCAGCGTAG
PbrMADS29	ATGGAGTTCCCAAATCAAGC	GGGTGGAGAAGACAATAAGAGC
PbrMADS30	GCTTTGGGAATGAAGACCG	GTTGGAGGAACTTGTTAGGGT
PbrMADS31	TACGAGCAAAGATAGCTGAGAA	GCAGAAGCGATAGAGTCCAA
PbrMADS32	AAGAGGATCGAGAACACGACG	AGTAGAGAAGACAATGAGGGCAAC
PbrMADS33	AACGAAGAAATGGGCTGC	GATGGTCCTGTGCTATCTGAAC
PbrMADS34	CCGGCAAGAAAACCTTTGGG	TGAAAGAGGGTGGTCCATGC
PbrMADS35	CAAGCACCAGGTACAACAAGG	TCAAACTCACGCCGTCCA
PbrMADS36	AGTGCTGGTATGATGCGAACT	TCCAGCTCCTTGCAGTCTTG
PbrMADS37	TCCAGTGCTGGTATGAGACA	ATTCCTTACCCAATAGCCTTAACT
PbrMADS43	TGACTTGGACCTGGATGAACT	AGGACTGTTGGAGCAGATGG
PbrMADS44	TGGCAAGCTCTTTGATTTCT	CCAAGTCTTCAAGGTCCACA
PbrMADS45	TGGAGAAAATGATGAGGGAGA	AAAATTCGAGTACAGGGTTGG
PbrMADS46	GAGGAGTAGAGGGATTCTCAAGA	AGGCGGTGGGAAGTTGT
PbrMADS47	TCCCTTGAAACTGGCTTGG	CTGACCCTCCTCCGTAAACAT
PbrMADS48	GGCTTGGGTGGCGTAGTAGA	TGACTGACCCTCCTCCGTAAT
PbrMADS49	ACCAGGTTGCTAAAGGGATT	ACGCCTCCAGTTGGTGTTC
PbrMADS52	TACAACTTGCCAATCCTACTGC	ACAACCAACCTGCCACCTC
PbrMADS53	TGAGAATACGACCAATAGGCA	TCAACATCGCACAGAACAGAG
PbrMADS54	CCAGCAAATCCGGTGGACTA	ATCGATGGAAGGACTCACCG
PbrMADS55	CGGTGGCTTCAATGGGTTTG	GAAGGAATGCTCACCGGCT
PbrMADS56	AGCAGCTCCAGCCTTTGTC	TGTACGGAAGATAGGGAATGTG
PbrMADS65	TTTTGACGGGTGCAGAGG	TGTCGGCAAGGTAGTGGTT
PbrMADS69	AGGCGTTACGGGCTGTTCA	AAGCGGCTGGTAGAAGGTGC
PbrMADS76	ATCCTGGTCGCCTTGAAA	AGACCCTCTAAGAACTCAATCCTA
PbrMADS92/93	TCGCGAAGAGCGACATTAAG	CCGAATTTGTCTCTCCCGGT
PbrMADS94/95	AAGGACATTGCCGTGACCAA	GAGCCAGTTGTATGGCGTCT

## Sheet: Table S2
Supplementary table 2. Motif sequences identified by MEME tools in pear MADS-box genes.
Motif	Length	Best possible match
1	57	MGRGKIEIKRIENTTNRQVTFCKRRNGLFKKAYELSVLCDAEVAVIVFSPTGKLYCY
2	45	RQVTFSKRRNGLLKKAYELSVLCDAEVAVIIFSPRGKLYEFWPSP
3	57	VQRLIAKFKNMPECERWKKMVNHEMFLKQRIEKEQEQLNKLKKENREKEMRMWMNQC
4	29	LTGEDLTGLNMKELQDLEWQLDTWLKRIR
5	15	MGRGKVELKRIENDI
6	200	HQILVMKKEAPTLLMGGKPDVGESSSRKHPCNYEEDQNHMSSFSNNMVDHMLQQFPHQPYDQMLQFDNSNEYLSNLLAPNPGPTAMWMLRESNCSLQFSAGASGSNSQFPVAGNQGNFSDPMMIHSTVENTNMNMLMVNNNLNPPRSSYMSQQYYARLMQPAVPYMQYPVMPASISSHPVQLRASQAKDDQYQDVNHYLW
7	31	SRKTQCMMEQIEDLQKKEQMLHEENETLRQK
8	80	GCSYGWWDRRIGMMSSLEELEEYRDALYKLKHNVEVRTNRMIREASPSNHFSLLLFMDDIWSSPELSQGQGCMAPEFNFF
9	21	WYQEYAKLKAKIEILQRTQRH
10	159	DTILDWYCSGVTPPAVSDDTAGDKSPNRVPVAEFNKEYMEAIRELEEQKKRVAEVKEAAKMKKVVMGVVGGCGERFW WEDESVDLDALDVQEVEHYLIALEDVRKQVAARLHEMKILNGTLNPGALPPIPAVHRLCHLPMMTNGFSGHGGQFGGGYHGF
11	171	QEAQHITWLFNGDNQHMIFPNEPNYLPHRGVECSTNATVPHYTNYFGTGTSTSPSTGKQSEAGDPVQLDTMGQISNMEGG GGFNGFDINACLSTEPGEHYAYPTYCSSYVPDDQKVKHEMEMNIPANPVDYQLSSNFELPRSLYENDHHAWLSSPGPSGIAVYKENTYQPV
12	15	MQRTIERYHKCCYGS
13	29	ENELAEMNQPQVAQPPMHATTTDENFHDA
14	57	GSPSPDAVIDRYLGDNTSLLPAGQPDNHLQNNNIHHSSSKKQIEDYVQASRRLKEAK
15	80	SLEVLKKTFKKLDHDVNVQDFMSSSSQTVQDLTHQVTVLQTQLTELHKRLSFWSDPDKVDNLEQLRQMEDMLKESINRTR
16	29	SYFFFHPDDCDPTLQLGYPSDPHGKRKAP
17	41	LIEHFKPDLDLPTRSFSPHEGEDEEKMMSKIGGFKNDMHGI
18	29	AGASAPVNYWKQSIMSSEVETELFIGPPI
19	40	TIAMYRREVGLPEANNSTFRRARTMEYWRNETEGLRRSIQ
20	79	RKYHVIKTQTETTKKKVKNLEQRRGNMLHGYFDQEAASEDPQYCYEDNEGDYESALALANGANNLYTFHLHRNSDHLHH

## Sheet: Table S3
Supplementary table 3. Ka/Ks ratio of segmental and tandem duplicated gene pairs.
Paralogous gene pairs	Duplicated model	Method	Ka	Ks	Ka/Ks	P-Value(Fisher)	Length	S-Sites	N-Sites	Fold-Sites(0:2:4)	Substitutions	S-Substitutions	N-Substitutions	Fold-S-Substitutions (0:2:4)	Fold-N-Substitutions (0:2:4)	Divergence-Time	Substitution-Rate-Ratio(rTC:rAG:rTA:rCG:rTG:rCA/rCA)	GC(1:2:3)	ML-Score	AICc	Akaike-Weight	Model
PbrMADS6-PbrMADS4	Segmental	NG	0.0358003	1.02367	0.0349726	5.07498e-14	186	42.9766	143.023	NA	29	24	5	NA	NA	0.264054	1:1:1:1:1:1	0.288817(0.306189:0.2557:0.30456)	NA	NA	NA	NA
PbrMADS3-PbrMADS8	Segmental	NG	0.0689438	0.949679	0.072597	2.41715e-11	186	41.7763	144.224	NA	32	22.5	9.5	NA	NA	0.26676	1:1:1:1:1:1	0.403153(0.378378:0.351351:0.47973)	NA	NA	NA	NA
PbrMADS13-PbrMADS11	Segmental	NG	0.436181	3.2636	0.13365	1.10778e-18	657	145.768	511.232	NA	277	107.917	169.083	NA	NA	1.0635	1:1:1:1:1:1	0.404959(0.454545:0.326446:0.433884)	NA	NA	NA	NA
PbrMADS30-PbrMADS29	Segmental	NG	0.226153	1.57251	0.143817	6.87183e-28	720	158.724	561.276	NA	214	104.417	109.583	NA	NA	0.522956	1:1:1:1:1:1	0.443767(0.473577:0.343496:0.514228)	NA	NA	NA	NA
PbrMADS1-PbrMADS2	Segmental	NG	0.0218545	0.129389	0.168906	1.87649e-06	717	159.875	557.125	NA	31	19	12	NA	NA	0.0458322	1:1:1:1:1:1	0.468127(0.513944:0.354582:0.535857)	NA	NA	NA	NA
PbrMADS13-PbrMADS29	Segmental	NG	0.709757	4.17431	0.170029	2.38788e-10	672	147.899	524.101	NA	351	110.5	240.5	NA	NA	1.47227	1:1:1:1:1:1	0.417313(0.47093:0.312016:0.468992)	NA	NA	NA	NA
PbrMADS12-PbrMADS11	Segmental	NG	0.456153	2.58431	0.176509	6.61301e-17	663	146.791	516.209	NA	283	106.583	176.417	NA	NA	0.927336	1:1:1:1:1:1	0.403646(0.431641:0.341797:0.4375)	NA	NA	NA	NA
PbrMADS84-PbrMADS86	Tandem	NG	0.107882	0.602491	0.179059	3.78791e-12	471	97.7976	373.202	NA	78	40.5	37.5	NA	NA	0.210581	1:1:1:1:1:1	0.400794(0.421429:0.295238:0.485714)	NA	NA	NA	NA
PbrMADS3-PbrMADS4	Segmental	NG	0.0140772	0.0739719	0.190305	0.00967783	186	42.5888	143.411	NA	5	3	2	NA	NA	0.0277914	1:1:1:1:1:1	0.457672(0.444444:0.380952:0.547619)	NA	NA	NA	NA
PbrMADS3-PbrMADS5	Segmental	NG	NA	NA	NA	NA	186	42.415	143.585	NA	0	NA	NA	NA	NA	NA	1:1:1:1:1:1	0.288889(0.310417:0.235417:0.320833)	NA	NA	NA	NA
PbrMADS37-PbrMADS36	Segmental	NG	0.0342472	0.152835	0.224079	1.84639e-06	771	173.575	597.425	NA	44	24	20	NA	NA	0.0609448	1:1:1:1:1:1	0.428295(0.527132:0.352713:0.405039)	NA	NA	NA	NA
PbrMADS51-PbrMADS50	Segmental	NG	0.0532561	0.224381	0.237347	1.31799e-06	564	126.336	437.664	NA	47	24.5	22.5	NA	NA	0.091588	1:1:1:1:1:1	0.423645(0.492611:0.312808:0.465517)	NA	NA	NA	NA
PbrMADS26-PbrMADS27	Segmental	NG	0.0390024	0.155594	0.250668	1.92906e-05	702	149.45	552.55	NA	42	21	21	NA	NA	0.0638239	1:1:1:1:1:1	0.470954(0.46473:0.329876:0.618257)	NA	NA	NA	NA
PbrMADS59-PbrMADS61	Tandem	NG	0.773641	2.73977	0.282374	1.27263e-06	525	119.428	405.572	NA	283	87.25	195.75	NA	NA	1.2209	1:1:1:1:1:1	0.439394(0.480861:0.354067:0.483254)	NA	NA	NA	NA
PbrMADS56-PbrMADS55	Segmental	NG	0.451684	1.55482	0.290505	1.03142e-17	1041	230.05	810.95	NA	426	150.833	275.167	NA	NA	0.695466	1:1:1:1:1:1	0.370609(0.410753:0.339785:0.36129)	NA	NA	NA	NA
PbrMADS39-PbrMADS40	Segmental	NG	0.00610053	0.0197073	0.309556	0.364419	216	51.4121	164.588	NA	2	1	1	NA	NA	0.00933921	1:1:1:1:1:1	0.422078(0.37013:0.409091:0.487013)	NA	NA	NA	NA
PbrMADS93-PbrMADS95	Segmental	NG	0.155541	0.439192	0.354151	4.12872e-06	555	114.816	440.184	NA	100	38.1667	61.8333	NA	NA	0.214221	1:1:1:1:1:1	0.434109(0.453488:0.304651:0.544186)	NA	NA	NA	NA
PbrMADS30-PbrMADS31	Segmental	NG	0.0340829	0.0938053	0.363337	0.00757217	729	158.773	570.227	NA	33	14	19	NA	NA	0.0470902	1:1:1:1:1:1	0.45393(0.48374:0.339431:0.538618)	NA	NA	NA	NA
PbrMADS67-PbrMADS66	Segmental	NG	0.0610978	0.16614	0.367749	0.000771551	693	147.626	545.374	NA	54	22	32	NA	NA	0.0834743	1:1:1:1:1:1	0.439522(0.457806:0.388186:0.472574)	NA	NA	NA	NA
PbrMADS68-PbrMADS66	Segmental	NG	0.0610978	0.16614	0.367749	0.000771551	693	147.626	545.374	NA	54	22	32	NA	NA	0.0834743	1:1:1:1:1:1	0.439522(0.457806:0.388186:0.472574)	NA	NA	NA	NA
PbrMADS93-PbrMADS90	Tandem	NG	0.211803	0.544837	0.388746	1.39633e-05	558	113.612	444.388	NA	126	44	82	NA	NA	0.279611	1:1:1:1:1:1	0.419617(0.442478:0.276549:0.539823)	NA	NA	NA	NA
PbrMADS89-PbrMADS92	Tandem	NG	0.217796	0.526855	0.41339	4.76577e-05	558	113.612	444.388	NA	127	43	84	NA	NA	0.280722	1:1:1:1:1:1	0.420354(0.440265:0.278761:0.542035)	NA	NA	NA	NA
PbrMADS92-PbrMADS91	Segmental	NG	0.208864	0.483323	0.432141	0.000190934	498	98.9392	399.061	NA	108	35.25	72.75	NA	NA	0.263392	1:1:1:1:1:1	0.423759(0.420213:0.281915:0.569149)	NA	NA	NA	NA
PbrMADS14-PbrMADS15	Segmental	NG	0.119577	0.237321	0.503863	0.0126243	507	117.971	389.029	NA	67	24	43	NA	NA	0.146974	1:1:1:1:1:1	0.412202(0.392857:0.386161:0.457589)	NA	NA	NA	NA
PbrMADS90-PbrMADS94	Tandem	NG	0.266809	0.513021	0.520075	0.000724707	630	132.996	497.004	NA	161	49.4167	111.583	NA	NA	0.318786	1:1:1:1:1:1	0.454876(0.491266:0.305677:0.567686)	NA	NA	NA	NA
PbrMADS8-PbrMADS7	Tandem	NG	0.100675	0.185017	0.544141	0.188983	219	48.2835	170.717	NA	24	7.91667	16.0833	NA	NA	0.11927	1:1:1:1:1:1	0.285141(0.307229:0.236948:0.311245)	NA	NA	NA	NA
PbrMADS14-PbrMADS16	Segmental	NG	0.137807	0.226296	0.608969	0.0507561	591	138.216	452.784	NA	84	27	57	NA	NA	0.158502	1:1:1:1:1:1	0.438791(0.413717:0.418142:0.484513)	NA	NA	NA	NA
PbrMADS23-PbrMADS24	Tandem	NG	0.120281	0.195764	0.614419	0.0364101	699	152.351	546.649	NA	87	26.25	60.75	NA	NA	0.136733	1:1:1:1:1:1	0.423177(0.490234:0.34375:0.435547)	NA	NA	NA	NA
PbrMADS46-PbrMADS43	Tandem	NG	0.270144	0.418593	0.645363	0.129334	279	60.7877	218.212	NA	69	19.5	49.5	NA	NA	0.302488	1:1:1:1:1:1	0.309117(0.318376:0.235043:0.373932)	NA	NA	NA	NA
PbrMADS23-PbrMADS22	Segmental	NG	0.142855	0.179913	0.794024	0.347412	696	149.516	546.484	NA	95	23.9167	71.0833	NA	NA	0.150816	1:1:1:1:1:1	0.445592(0.495868:0.371901:0.469008)	NA	NA	NA	NA
PbrMADS15-PbrMADS16	Segmental	NG	NA	NA	NA	NA	507	118.358	388.642	NA	0	NA	NA	NA	NA	NA	1:1:1:1:1:1	0.430833(0.4225:0.39:0.48)	NA	NA	NA	NA
PbrMADS68-PbrMADS67	Segmental	NG	NA	NA	NA	NA	702	150.33	551.67	NA	0	NA	NA	NA	NA	NA	1:1:1:1:1:1	0.451064(0.480851:0.395745:0.476596)	NA	NA	NA	NA
PbrMADS74-PbrMADS75	Segmental	NG	0.00118511	NA	NA	NA	1062	217.526	844.474	NA	1	NA	1	NA	NA	0.000942364	1:1:1:1:1:1	0.422161(0.461538:0.35989:0.445055)	NA	NA	NA	NA
PbrMADS60-PbrMADS57	Tandem	NG	0.429671	NA	NA	6.01258e-21	678	149.845	528.155	NA	286	113.25	172.75	NA	NA	0.113699	1:1:1:1:1:1	0.467922(0.516736:0.368201:0.518828)	NA	NA	NA	NA

## Sheet: Table S4
Supplementary table 4. Positive selection analysis of the MADS gene family in pear. Values without asterisk show codon sites with posterior probability (PP) > 50%; single asterisk and double asterisks indicate PP > 95%, PP > 99%, respectively.
Number	Paralogous gene pairs	Duplicated model	Estimates of parameters					Number of codon sites	Likelihood ratio test （LRT）	False Discovery Rate (FDR)	Positive selection?	Subfamilies
			site class	0	1	2a	2b
1	PbrMADS1-PbrMADS2	Segmental	proportion	0.90209	0.09791	0	0	0	0.812364	1	NO
			background ω	0.15945	1	0.15945	1
			foreground ω	0.15945	1	1	1
2	PbrMADS3-PbrMADS4	Segmental	proportion	0.90203	0.09797	0	0	0	1	1	NO
			background ω	0.15967	1	0.15967	1
			foreground ω	0.15967	1	1	1
3	PbrMADS3-PbrMADS5	Segmental	proportion	0.90203	0.09797	0	0	0	1	1	NO
			background ω	0.15967	1	0.15967	1
			foreground ω	0.15967	1	1	1
4	PbrMADS3-PbrMADS8	Segmental	proportion	0.90209	0.09791	0	0	0	0.812367	1	NO
			background ω	0.15945	1	0.15945	1
			foreground ω	0.15945	1	1	1
5	PbrMADS6-PbrMADS4	Segmental	proportion	0	0	0.90168	0.09832	2	0.998404	1	NO
			background ω	0.15913	1	0.15913	1
			foreground ω	0.15913	1	1	1
6	PbrMADS12-PbrMADS11	Segmental	proportion	0.90203	0.09797	0	0	0	1	1	NO
			background ω	0.15967	1	0.15967	1
			foreground ω	0.15967	1	1	1
7	PbrMADS13-PbrMADS11	Segmental	proportion	0.90203	0.09797	0	0	0	1	1	NO
			background ω	0.15967	1	0.15967	1
			foreground ω	0.15967	1	1	1
8	PbrMADS13-PbrMADS29	Segmental	proportion	0.79619	0.08648	0.10584	0.0115	0	0.998404	1	NO
			background ω	0.15967	1	0.15967	1
			foreground ω	0.15967	1	2.01184	2.01184
9	PbrMADS14-PbrMADS15	Segmental	proportion	0.88688	0.09645	0.01503	0.00163	1	0.552629	1	NO
			background ω	0.15922	1	0.15922	1
			foreground ω	0.15922	1	4.16949	4.16949
10	PbrMADS14-PbrMADS16	Segmental	proportion	0.88688	0.09645	0.01503	0.00163	1	0.552629	1	NO
			background ω	0.15922	1	0.15922	1
			foreground ω	0.15922	1	4.16949	4.16949
11	PbrMADS15-PbrMADS16	Segmental	proportion	0.64625	0.07063	0.25522	0.02789	5	0.274817	1	NO
			background ω	0.1561	1	0.1561	1
			foreground ω	0.1561	1	10.719	10.719
12	PbrMADS23-PbrMADS22	Segmental	proportion	0.00036	4e-05	0.90161	0.09798	1	0.811084	1	NO
			background ω	0.15904	1	0.15904	1
			foreground ω	0.15904	1	1	1
13	PbrMADS26-PbrMADS27	Segmental	proportion	0.82806	0.09056	0.07336	0.00802	4	0.039404	1	NO
			background ω	0.1571	1	0.1571	1
			foreground ω	0.1571	1	18.2383	18.2383
14	PbrMADS30-PbrMADS29	Segmental	proportion	0.87851	0.09571	0.02325	0.00253	1	0.118505	1	NO
			background ω	0.15941	1	0.15941	1
			foreground ω	0.15941	1	34.5095	34.5095
15	PbrMADS30-PbrMADS31	Segmental	proportion	0.90209	0.09791	0	0	0	1	1	NO
			background ω	0.15945	1	0.15945	1
			foreground ω	0.15945	1	1	1
16	PbrMADS37-PbrMADS36	Segmental	proportion	0.90209	0.09791	0	0	0	0.812364	1	NO
			background ω	0.15945	1	0.15945	1
			foreground ω	0.15945	1	1.66987	1.66987
17	PbrMADS39-PbrMADS40	Segmental	proportion	0.90209	0.09791	0	0	0	0.812358	1	NO
			background ω	0.15945	1	0.15945	1
			foreground ω	0.15945	1	1	1
18	PbrMADS51-PbrMADS50	Segmental	proportion	0.90209	0.09791	0	0	0	1	1	NO
			background ω	0.15945	1	0.15945	1
			foreground ω	0.15945	1	2.33928	2.33928
19	PbrMADS56-PbrMADS55	Segmental	proportion	0.90209	0.09791	0	0	0	0.812416	1	NO
			background ω	0.15945	1	0.15945	1
			foreground ω	0.15945	1	1	1
20	PbrMADS67-PbrMADS66	Segmental	proportion	0.87941	0.09563	0.02251	0.00245	1	0.016666	0.5344	NO
			background ω	0.15846	1	0.15846	1
			foreground ω	0.15846	1	999	999
21	PbrMADS68-PbrMADS66	Segmental	proportion	0.87941	0.09563	0.02251	0.00245	1	0.016666	0.5344	NO
			background ω	0.15846	1	0.15846	1
			foreground ω	0.15846	1	999	999
22	PbrMADS68-PbrMADS67	Segmental	proportion	0.85743	0.14257	0	0	0	1	1	NO
			background ω	0.16675	1	0.16675	1
			foreground ω	0.16675	1	1	1
23	PbrMADS74-PbrMADS75	Segmental	proportion	0.90209	0.09791	0	0	0	1	1	NO
			background ω	0.15945	1	0.15945	1
			foreground ω	0.15945	1	1	1
24	PbrMADS92-PbrMADS91	Segmental	proportion	0.84056	0.09167	0.06111	0.00666	1/1*	0.0874717	1	NO
			background ω	0.15824	1	0.15824	1
			foreground ω	0.15824	1	998.977	998.977
25	PbrMADS93-PbrMADS95	Segmental	proportion	0.65999	0.06973	0.24445	0.02583	50	0.381023	1	NO
			background ω	0.1566	1	0.1566	1
			foreground ω	0.1566	1	999	999
26	PbrMADS8-PbrMADS7	Tandem	proportion	0.90203	0.09797	0	0	0	1	1	NO
			background ω	0.15967	1	0.15967	1
			foreground ω	0.15967	1	1	1
27	PbrMADS46-PbrMADS43	Tandem	proportion	0.79432	0.0869	0.10706	0.01171	1/2*	0.000876732	0.0306	YES	SVP
			background ω	0.1573	1	0.1573	1
			foreground ω	0.1573	1	999	999
28	PbrMADS59-PbrMADS61	Tandem	proportion	0.79917	0.08694	0.10272	0.01117	2/2*	0.0419939	1	NO
			background ω	0.15794	1	0.15794	1
			foreground ω	0.15794	1	13.1484	13.1484
29	PbrMADS60-PbrMADS57	Tandem	proportion	0	0	0.90202	0.09798	0	0.518964	1	NO
			background ω	0.15931	1	0.15931	1
			foreground ω	0.15931	1	999	999
30	PbrMADS84-PbrMADS86	Tandem	proportion	0.83716	0.09148	0.06434	0.00703	3/1**	0.0029047	0.0957	NO
			background ω	0.15734	1	0.15734	1
			foreground ω	0.15734	1	999	999
31	PbrMADS89-PbrMADS92	Tandem	proportion	0.84056	0.09167	0.06111	0.00666	1/1*	0.0874717	1	NO
			background ω	0.15824	1	0.15824	1
			foreground ω	0.15824	1	998.977	998.977
32	PbrMADS90-PbrMADS94	Tandem	proportion	0.84056	0.09167	0.06111	0.00666	1/1*	0.0874717	1	NO
			background ω	0.15824	1	0.15824	1
			foreground ω	0.15824	1	998.977	998.977
33	PbrMADS93-PbrMADS90	Tandem	proportion	0.84056	0.09167	0.06111	0.00666	1/1*	0.0874717	1	NO
			background ω	0.15824	1	0.15824	1
			foreground ω	0.15824	1	998.977	998.977
34	PbrMADS23-PbrMADS24	Tandem	proportion	0.90203	0.09797	0	0	0	1	1	NO
			background ω	0.15967	1	0.15967	1
			foreground ω	0.15967	1	1	1

## Sheet: Table S5
Supplementary table 5. The expressions of 39 MADS-box genes in fruit development and pollen of pear.
Type	Gene	Development progress of pear fruit						Development progress of pear pollen tube
		S422 RPKM	S513 RPKM	S627 RPKM	S728 RPKM	S830 RPKM	S921 RPKM	MP_RPKM (mature pollen grains)	HP_RPKM (hydrated pollen grains)
Type II (7)	PbrMADS38	-	-	-	-	-	-	-	0.695295
	PbrMADS39	-	-	-	-	-	-	-	-
	PbrMADS40	-	-	-	-	-	-	-	-
	PbrMADS41	-	-	-	-	-	-	-	-
	PbrMADS42	-	-	-	-	-	-	0.984258	-
	PbrMADS50	0.296505	-	0.563329	1.97978	-	-	0.310308	-
	PbrMADS51	1.27387	2.53103	3.02528	4.55664	0.288573	-	-	-
Type I (32)	PbrMADS57	-	-	-	-	-	-	-	-
	PbrMADS58	-	-	-	-	-	-	-	-
	PbrMADS59	-	0.301998	-	-	-	-	0.357912	1.06665
	PbrMADS60	-	-	-	-	-	-	-	-
	PbrMADS61	-	-	1.09431	-	-	-	-	0.299409
	PbrMADS62	-	-	-	-	-	-	-	-
	PbrMADS63	-	-	-	-	-	-	-	-
	PbrMADS64	-	-	-	-	-	-	-	-
	PbrMADS66	-	-	-	-	-	-	0.269199	-
	PbrMADS67	-	-	-	-	-	-	-	-
	PbrMADS68	-	-	-	-	-	-	-	-
	PbrMADS70	-	-	-	-	0.242401	-	-	-
	PbrMADS71	-	-	-	-	-	-	-	-
	PbrMADS72	-	-	-	-	-	-	-	-
	PbrMADS73	-	-	-	-	-	-	-	-
	PbrMADS74	-	-	-	-	-	-	-	-
	PbrMADS75	-	-	-	-	-	-	-	-
	PbrMADS77	0.567835	-	0.539414	0.541638	0.514531	0.54042	-	-
	PbrMADS78	-	-	-	-	-	-	-	-
	PbrMADS79	0.562528	-	-	-	-	-	-	-
	PbrMADS80	-	-	-	-	-	-	-	-
	PbrMADS81	-	-	-	-	-	-	-	-
	PbrMADS82	-	-	-	-	-	-	-	-
	PbrMADS83	-	-	-	-	-	-	-	-
	PbrMADS84	-	-	-	-	-	-	-	-
	PbrMADS85	-	-	-	-	-	-	-	-
	PbrMADS86	-	-	-	-	-	-	-	-
	PbrMADS87	-	-	-	-	-	-	-	-
	PbrMADS88	-	-	-	-	-	-	-	0.590345
	PbrMADS89	-	-	-	-	-	-	-	-
	PbrMADS90	-	-	-	-	-	-	-	-
	PbrMADS91	-	-	-	0.683496	-	-	-	-
				-

## Sheet: Table S6
Supplementary table 6. MADS-box genes reported to be involved in anthocyanin accumulation and regulation.
species	gene name	accession number
Vaccinium myrtillus	VmTDR4	ACR19996.1
Arabidopsis	TT16/ABS	AT5G23260.2
Petunia hybrida	FBP24	AAK21255.1
Antirrhinus majus	DEFH21	CAC85225.1
Gnetum gnemon	GGM13	CAB44459.1
Zea mays	ZMM17	CAC81053.1
Antirrhinus majus	DEFH28	AAK72467.1
Betula pendula	BpMADS4	CAA67968.1
Ipomoea batatas	IbMADS10	ABD66305.1

## Sheet: Table S7
Supplementary table 7. Correlations between anthocyanin content and the expression of PbrMADS10, 11, 12, and 13 genes.
(a). Red-colored “Starkrimson”								(b). Green variant strain
		anthocyanin	PbrMADS10	PbrMADS11	PbrMADS12	PbrMADS13				anthocyanin	PbrMADS10	PbrMADS11	PbrMADS12	PbrMADS13
anthocyanin	Pearson Correlation	1	0.884	.986*	.959*	0.264		anthocyanin	Pearson Correlation	1	0.551	-0.073	-0.421	-0.248
	Sig. (2-tailed)		0.116	0.014	0.041	0.736			Sig. (2-tailed)		0.449	0.927	0.579	0.752
	N	4	4	4	4	4			N	4	4	4	4	4
PbrMADS10	Pearson Correlation	0.884	1	0.946	.959*	0.459		PbrMADS10	Pearson Correlation	0.551	1	0.034	0.501	0.137
	Sig. (2-tailed)	0.116		0.054	0.041	0.541			Sig. (2-tailed)	0.449		0.966	0.499	0.863
	N	4	4	4	4	4			N	4	4	4	4	4
PbrMADS11	Pearson Correlation	.986*	0.946	1	.991**	0.377		PbrMADS11	Pearson Correlation	-0.073	0.034	1	0.335	.953*
	Sig. (2-tailed)	0.014	0.054		0.009	0.623			Sig. (2-tailed)	0.927	0.966		0.665	0.047
	N	4	4	4	4	4			N	4	4	4	4	4
PbrMADS12	Pearson Correlation	.959*	.959*	.991**	1	0.496		PbrMADS12	Pearson Correlation	-0.421	0.501	0.335	1	0.601
	Sig. (2-tailed)	0.041	0.041	0.009		0.504			Sig. (2-tailed)	0.579	0.499	0.665		0.399
	N	4	4	4	4	4			N	4	4	4	4	4
PbrMADS13	Pearson Correlation	0.264	0.459	0.377	0.496	1		PbrMADS13	Pearson Correlation	-0.248	0.137	.953*	0.601	1
	Sig. (2-tailed)	0.736	0.541	0.623	0.504				Sig. (2-tailed)	0.752	0.863	0.047	0.399
	N	4	4	4	4	4			N	4	4	4	4	4
*. Correlation is significant at the 0.05 level (2-tailed).								*. Correlation is significant at the 0.05 level (2-tailed).
**. Correlation is significant at the 0.01 level (2-tailed).								**. Correlation is significant at the 0.01 level (2-tailed).
